# Supplementary material for: COPD deaths attributable to ozone in 2019 and future projections using the WHO AQG 2021 in urban China
Source: Eco Environ Health. 2022 Nov 28;1(4):251–8. doi: 10.1016/j.eehl.2022.11.002 (PMC10702908; doi:10.1016/j.eehl.2022.11.002)
Supplement: Multimedia component 2 [file mmc2.xlsx]

## Sheet: Table S12
age-, gender-, province-specifice COPD death attributable to ozone in 2019 in urban China (persons).
		male																			female
Province	Total deaths	0-1	2–5	6–10	11–15	16–20	21–-25	26–30	31–35	36–40	41–45	46–50	51–55	56–60	61–65	66–70	71–75	76–80	81–85	>85	0-1	2–5	6–10	11–15	16–20	21–-25	26–30	31–35	36–40	41–45	46–50	51–55	56–60	61–65	66–70	71–75	76–80	81–85	>85
Anhui	4416.17	0	0	0	0	0	0.00871864	0	0	0.0260992	0.0870834	0.176965	0.204682	0.964033	1.71463	4.74872	7.94521	12.4918	12.9118	14.5341	0	0	0	0	0	0	0	0.0311998	0.0706487	0.0802378	0.122834	0.105039	0.777341	1.23635	4.03306	6.68973	13.6384	21.8423	44.6017
Beijing	816.255	0	0	0	0	0	0	0	0.039892	0.153082	0.155022	0.792009	1.42052	2.82879	5.90046	17.4735	42.6165	70.5414	73.7234	119.832	0	0	0	0	0	0	0	0	0.139669	0.134169	0.915537	1.7451	2.77943	5.663	17.0402	43.6527	71.9349	102.265	234.508
Fujian	1634.9	0	0	0	0	0	0	0	0.0140545	0.0666148	0.066304	0.281068	0.485935	1.00999	2.33818	6.51789	13.8063	20.3037	23.8507	39.4674	0	0	0	0	0	0	0	0	0.0785483	0.0749086	0.413941	0.69745	1.12458	2.33824	6.56942	15.5397	28.0551	51.1106	142.227
Gansu	1600.26	0	0	0	0	0.00477498	0	0.00972244	0.0107068	0.0246033	0.145453	0.231793	0.322367	0.703678	1.25505	3.87652	6.48002	8.84994	5.19385	6.24643	0	0	0	0	0	0.00946421	0.0105297	0.024904	0.0234031	0.0927877	0.148214	0.231745	0.369717	0.901406	2.94715	6.05498	8.67089	6.43289	10.0993
Guangdong	5612.25	0	0	0	0	0	0	0	0.00837087	0.0353131	0.0343075	0.144657	0.224084	0.454269	1.09507	2.6889	5.7904	8.66136	9.78795	18.7744	0	0	0	0	0	0	0	0	0.0334503	0.0312719	0.168659	0.262397	0.414303	0.905927	2.1697	5.14156	9.64412	16.6652	52.8783
Guangxi	1885.81	0	0	0	0	0	0	0	0.00102512	0.00443496	0.00477615	0.0215708	0.0343712	0.0792183	0.200675	0.583887	1.19669	1.71937	1.86838	3.57336	0	0	0	0	0	0	0	0	0.00389805	0.00395768	0.023724	0.0387771	0.0679109	0.161637	0.463993	1.02999	1.77383	2.88951	8.92856
Guizhou	1598.5	0	0	0	0	0.0114613	0	0.0246149	0.0331826	0.0674769	0.340552	0.542651	0.811928	1.89386	3.43597	8.89177	15.4779	21.9466	16.7757	17.405	0	0	0	0	0	0.0234084	0.0301565	0.0881374	0.0697319	0.239377	0.397937	0.708858	1.19751	2.83221	7.32539	16.1681	24.5972	25.6583	37.7492
Hebei	2638.52	0	0	0	0	0	0	0	0.012865	0.0553313	0.0702123	0.325554	0.630594	1.43846	3.45003	10.2755	20.3431	28.7867	30.255	45.0674	0	0	0	0	0	0	0	0	0.0561993	0.0673791	0.420529	0.780613	1.36381	3.15143	9.71621	20.0534	34.3697	55.213	126.92
Henan	6725.11	0	0	0	0	0	0.0268401	0	0	0.0561634	0.180489	0.372908	0.58534	2.29824	3.75883	10.4434	17.8686	28.2812	29.3877	33.7685	0	0	0	0	0	0	0	0.0809646	0.167149	0.185625	0.304789	0.366591	2.1435	3.19711	10.1072	17.2009	35.3907	54.4612	116.447
Heilongjiang	632.522	0	0	0	0	0	0.00602516	0	0	0.0192104	0.0565663	0.130019	0.229388	0.67388	1.00768	2.85132	5.73112	8.11193	8.38461	9.4971	0	0	0	0	0	0	0	0.0177747	0.0388434	0.0378924	0.0686971	0.0976657	0.449298	0.642436	2.18969	4.07369	6.19189	7.99269	13.1871
Hubei	4081.74	0	0	0	0	0	0.0150846	0	0	0.0350937	0.118011	0.273633	0.426535	1.43349	2.42144	6.79782	11.4701	18.0147	16.4842	18.9118	0	0	0	0	0	0	0	0.0514867	0.108193	0.120254	0.213579	0.263905	1.34267	2.07866	6.64035	11.3599	22.3402	30.1598	60.232
Hunan	3955.72	0	0	0	0	0	0.0265922	0	0	0.0680908	0.219227	0.467486	0.695862	2.58955	4.49447	11.3085	23.0329	34.2764	36.5048	41.9739	0	0	0	0	0	0	0	0.0865954	0.189123	0.207594	0.339945	0.39005	2.2357	3.52906	10.3075	21.144	39.8541	61.6296	117.917
Jilin	506.568	0	0	0	0	0	0.00173199	0	0	0.00475894	0.0156832	0.0356604	0.0628058	0.195076	0.284333	0.809431	1.56304	2.20064	2.42812	3.04319	0	0	0	0	0	0	0	0.00539849	0.0108526	0.0117813	0.0210409	0.0296979	0.142944	0.198645	0.674082	1.20634	1.9827	2.73307	4.60765
Jiangsu	6287.68	0	0	0	0	0	0	0	0.0149868	0.0693067	0.089653	0.387563	0.668241	1.68297	4.25885	12.9374	25.0298	37.0313	41.1038	73.0383	0	0	0	0	0	0	0	0	0.0705233	0.0885397	0.486155	0.804896	1.53147	3.66365	11.2796	23.8446	42.9724	75.4121	217.168
Jiangxi	2175.42	0	0	0	0	0	0.020204	0	0	0.054325	0.148135	0.303985	0.53302	1.67332	2.79255	7.00609	13.7698	19.9704	20.6958	25.0705	0	0	0	0	0	0	0	0.0815717	0.153287	0.138376	0.219714	0.30234	1.42993	2.18318	6.27913	12.5345	22.8493	34.0882	68.6919
Liaoning	1463.08	0	0	0	0	0	0	0	0.00336801	0.0153299	0.0179872	0.09572	0.191475	0.40081	0.864796	2.77609	5.57778	8.23921	9.74843	16.9475	0	0	0	0	0	0	0	0	0.0125652	0.0140541	0.0990728	0.200336	0.317382	0.659454	2.21795	4.83254	7.79407	12.1718	27.5311
Inner Mongolia	964.642	0	0	0	0	0	0.00300848	0	0	0.0098547	0.0283093	0.0637616	0.109974	0.304263	0.427851	1.20023	2.54445	3.66094	3.28594	3.40078	0	0	0	0	0	0	0	0.00957885	0.0212693	0.0201786	0.0355839	0.0497498	0.21584	0.288681	0.968087	1.88886	3.03487	3.43118	5.11031
Ningxia	245.671	0	0	0	0	0.00247581	0	0.0068325	0.00844895	0.014516	0.0739927	0.119701	0.171931	0.349235	0.553006	1.54148	2.68266	3.80372	2.67464	3.1743	0	0	0	0	0	0.00476564	0.00662324	0.0179485	0.0122278	0.0427297	0.0685126	0.117074	0.174152	0.375788	1.13623	2.30062	3.19003	2.65705	3.87968
Qinghai	308.736	0	0	0	0	0.000946598	0	0.00254529	0.00334426	0.00613115	0.0316914	0.049343	0.0619737	0.119412	0.200908	0.56273	0.967459	1.32401	0.822028	0.813556	0	0	0	0	0	0.00189422	0.00255345	0.00737852	0.00527865	0.0185379	0.0294434	0.0435933	0.0631117	0.150463	0.417604	0.835212	1.16811	0.959635	1.30882
Shandong	7196.22	0	0	0	0	0	0	0	0.00650426	0.031787	0.0390525	0.174519	0.307988	0.74801	1.79218	5.40692	10.6176	16.2042	17.5971	29.0528	0	0	0	0	0	0	0	0	0.0306256	0.0363809	0.219101	0.37113	0.681904	1.56527	4.64853	9.77564	18.2281	31.2739	82.6939
Shanxi	1773.19	0	0	0	0	0	0.0146313	0	0	0.0400887	0.114131	0.257761	0.457776	1.34678	2.04472	5.53348	10.692	16.9602	15.5961	15.9691	0	0	0	0	0	0	0	0.0579135	0.130873	0.121944	0.213948	0.294779	1.33795	1.92277	5.99113	11.3357	22.0714	29.4891	47.1401
Shannxi	1427.36	0	0	0	0	0.0021579	0	0.00538499	0.00553041	0.0110823	0.0606068	0.109075	0.201863	0.374386	0.611323	1.90205	3.22306	4.75376	3.38143	4.26267	0	0	0	0	0	0.00665288	0.00733403	0.0167176	0.0135885	0.0494785	0.0913625	0.198492	0.267641	0.577165	1.8519	3.92876	5.93221	5.4092	9.25023
Shanghai	1759.98	0	0	0	0	0	0	0	0.0442524	0.163013	0.167037	0.83431	1.81882	3.92358	8.97282	24.917	46.5278	95.9482	115.012	234.349	0	0	0	0	0	0	0	0	0.189257	0.185278	1.22136	2.80696	4.71841	9.84214	25.2603	54.8017	137.207	245.515	745.555
Sichuan	7656.21	0	0	0	0	0.00116224	0	0.00250383	0.00307391	0.0080007	0.041163	0.0642923	0.100069	0.278339	0.493158	1.47582	2.3622	3.5073	3.14439	4.03042	0	0	0	0	0	0.00296632	0.0032529	0.00894185	0.00916188	0.0313659	0.0503104	0.0893943	0.184538	0.406945	1.28758	2.5718	4.2107	5.22695	9.52718
Tianjin	723.116	0	0	0	0	0	0	0	0.0310644	0.124128	0.131485	0.68231	1.35585	2.81182	5.98205	19.9605	39.1228	64.1389	74.7507	126.571	0	0	0	0	0	0	0	0	0.0864983	0.0897214	0.657977	1.37127	2.21981	4.59846	14.3718	30.5251	52.9664	85.8504	194.716
Tibet	19.8724	0	0	0	0	0.000193352	0	0.000674605	0.000628364	0.000961402	0.00460757	0.00780076	0.010804	0.0171158	0.0310765	0.0717743	0.109064	0.147516	0.119419	0.158002	0	0	0	0	0	0.000547828	0.00081121	0.00166648	0.00102691	0.00338877	0.00588956	0.0100203	0.0114405	0.0296273	0.0582329	0.115584	0.177803	0.207271	0.319206
Xinjiang	747.652	0	0	0	0	0.00697534	0	0.0210273	0.0235985	0.0456156	0.235999	0.360453	0.521794	0.865955	1.61517	3.71334	7.1901	8.72365	7.1854	10.262	0	0	0	0	0	0.0171942	0.0227032	0.0566845	0.0429227	0.147269	0.218651	0.380699	0.471025	1.26479	3.31589	6.34911	7.90469	7.20153	12.2665
Yunnan	2078.4	0	0	0	0	0.00621946	0	0.0184255	0.0231855	0.0402759	0.195619	0.327641	0.453445	0.930176	1.5628	4.37745	7.78547	12.1668	9.81232	10.8751	0	0	0	0	0	0.0189856	0.0249824	0.0695422	0.0481999	0.161152	0.284144	0.474564	0.703701	1.56465	4.1666	9.27873	15.82	18.0258	28.2199
Zhejiang	3354.55	0	0	0	0	0	0	0	0.0512833	0.236912	0.262022	1.18913	1.9897	4.29546	10.8506	25.3933	55.3005	96.7114	107.425	185.586	0	0	0	0	0	0	0	0	0.21225	0.22586	1.32436	2.15955	3.6162	8.62382	20.7674	47.2232	97.584	161.772	433.609
Chongqing	3450.45	0	0	0	0	0.0970032	0	0.200076	0.210461	0.654319	3.32973	5.5285	8.72777	25.0869	44.374	123.839	193.816	297.691	259.014	321.334	0	0	0	0	0	0.262196	0.296299	0.704817	0.845319	2.85207	4.86583	8.47663	18.0838	39.645	118.165	233.816	406.18	492.236	840.114

## Sheet: Table S13
age-, gender-, province-specifice COPD death attributable to ozone in 2019 in urban China when outdoor ozone reduced to WHO AQG 2021 (SC1) (persons).
		male																			female
Province	Total deaths	0-1	2–5	6–10	11–15	16–20	21–-25	26–30	31–35	36–40	41–45	46–50	51–55	56–60	61–65	66–70	71–75	76–80	81–85	>85	0-1	2–5	6–10	11–15	16–20	21–-25	26–30	31–35	36–40	41–45	46–50	51–55	56–60	61–65	66–70	71–75	76–80	81–85	>85
Anhui	32.9319	0	0	0	0	0	0	0	0.00024535	0.000941508	0.000953438	0.00472697	0.00847814	0.0168832	0.036633	0.108484	0.264584	0.437956	0.459225	0.74644	0	0	0	0	0	0	0	0	0.000683773	0.000656847	0.00458289	0.0087354	0.013913	0.0322685	0.0970974	0.248738	0.409894	0.580122	1.33029
Beijing	1.33431	0	0	0	0	0	0.000106214	0	0	0.000291021	0.000828523	0.00188899	0.00335479	0.00986984	0.014762	0.0399492	0.0771913	0.122445	0.120281	0.123158	0	0	0	0	0	0	0	0.000315229	0.000712356	0.000663755	0.00116742	0.00160848	0.0073006	0.0130137	0.0405492	0.0767226	0.149384	0.203477	0.325271
Fujian	7.00924	0	0	0	0	0	1.01575e-05	0	0	2.78309e-05	7.92333e-05	0.000183016	0.000325031	0.000956244	0.00146045	0.00395231	0.0076368	0.0121139	0.0111765	0.0114438	0	0	0	0	0	0	0	3.59894e-05	8.13292e-05	7.57804e-05	0.000137577	0.000189555	0.000860359	0.00129287	0.00402843	0.00762215	0.0148408	0.0201096	0.0321464
Gansu	5.61586	0	0	0	0	0	8.80834e-05	0	0	0.00028853	0.000828852	0.00186978	0.00322494	0.00892237	0.0128163	0.0359531	0.0762193	0.109664	0.0994757	0.102952	0	0	0	0	0	0	0	0.000240086	0.000533098	0.000505759	0.00093572	0.00130823	0.00567578	0.00830078	0.0278365	0.0543126	0.087265	0.0998986	0.148786
Guangdong	6.53607	0	0	0	0	0	0	0	6.73168e-06	3.06402e-05	3.59512e-05	0.00019469	0.00038945	0.000815227	0.00174859	0.00561317	0.0112781	0.0166594	0.0202006	0.0351186	0	0	0	0	0	0	0	0	2.30558e-05	2.57879e-05	0.00018508	0.000374253	0.000592909	0.00127615	0.00429208	0.00935172	0.0150827	0.0241337	0.0545875
Guangxi	20.3669	0	0	0	0	0	0.000163003	0	0	0.000519714	0.00153033	0.00349459	0.00616538	0.0181122	0.0275083	0.0778374	0.156452	0.221445	0.233148	0.264083	0	0	0	0	0	0	0	0.000435702	0.000952151	0.00092884	0.00171237	0.00243445	0.0111993	0.0171651	0.058506	0.108844	0.16544	0.209425	0.345529
Guizhou	22.9609	0	0	0	0	0	0	0	2.63258e-05	0.000121744	0.000157484	0.000678387	0.00116969	0.00294586	0.00741962	0.0225391	0.043606	0.0645146	0.0711719	0.126467	0	0	0	0	0	0	0	0	0.000111197	0.000139605	0.000785186	0.00129998	0.00247347	0.00614623	0.018923	0.0400024	0.0720915	0.129488	0.372894
Hebei	16.8492	0	0	0	0	0	0	0	0.000231945	0.00107151	0.00118508	0.00538525	0.00901078	0.0194529	0.0494696	0.115772	0.252124	0.440923	0.496853	0.858359	0	0	0	0	0	0	0	0	0.000829258	0.000882431	0.00522187	0.00851499	0.0142585	0.0370623	0.0892512	0.20295	0.419383	0.73117	1.9598
Henan	40.6452	0	0	0	0	0	5.26785e-05	0	0	0.000157693	0.000526163	0.00113315	0.00131062	0.00617291	0.0110393	0.0305736	0.0511535	0.0804256	0.0837348	0.0942558	0	0	0	0	0	0	0	0.000159027	0.000360101	0.000408977	0.000646623	0.000552948	0.00409208	0.00749668	0.0244547	0.0405634	0.082697	0.13978	0.285428
Heilongjiang	11.4857	0	0	0	0	0	0	0	2.07543e-05	9.83701e-05	9.79112e-05	0.000414777	0.000717102	0.00149046	0.00351729	0.00980477	0.0207685	0.0305426	0.0355924	0.0588972	0	0	0	0	0	0	0	0	0.00010552	0.000100631	0.000570548	0.000961317	0.00155005	0.00337563	0.00948404	0.0224342	0.0405021	0.0759053	0.211224
Hubei	32.8708	0	0	0	0	0	8.98712e-05	0	0	0.000241649	0.000658935	0.00132019	0.00231487	0.00726712	0.0122825	0.030815	0.0605638	0.0878359	0.0914289	0.110755	0	0	0	0	0	0	0	0.00028943	0.000543889	0.000490982	0.000785706	0.00108118	0.0051135	0.0090887	0.0261403	0.0521817	0.0951228	0.148327	0.298897
Hunan	44.5383	0	0	0	0	0	0	0	8.55267e-05	0.000417979	0.000513514	0.00226037	0.00398906	0.0096882	0.023538	0.0710131	0.139449	0.212822	0.233003	0.384687	0	0	0	0	0	0	0	0	0.000348668	0.000414192	0.00251897	0.00426683	0.00783974	0.0196122	0.0582441	0.122485	0.22839	0.402113	1.06326
Jilin	51.2311	0	0	0	0	0	0.000644547	0	0	0.00134872	0.00433432	0.00878931	0.0137963	0.0541688	0.0857129	0.238142	0.407459	0.644897	0.696775	0.800642	0	0	0	0	0	0	0	0.00136782	0.00282383	0.00313597	0.00538763	0.00648007	0.0378898	0.0617176	0.195112	0.33205	0.683188	1.12044	2.39569
Jiangsu	33.6347	0	0	0	0	0	0.000210873	0	0	0.000441256	0.00141804	0.00287217	0.00450834	0.0177012	0.0273859	0.076088	0.130186	0.206049	0.229854	0.264119	0	0	0	0	0	0	0	0.000451421	0.000931945	0.00103496	0.00178303	0.00214457	0.0125396	0.0209487	0.0662263	0.112707	0.231893	0.360162	0.770085
Jiangxi	32.3092	0	0	0	0	0	6.49722e-05	0	0	0.000151155	0.000508293	0.00115758	0.00180442	0.00606425	0.0102848	0.0288729	0.0487177	0.076515	0.0696793	0.0799406	0	0	0	0	0	0	0	0.000185333	0.000389453	0.000432869	0.00078509	0.000970081	0.00493547	0.00833057	0.0266122	0.0455266	0.0895319	0.12907	0.257766
Liaoning	43.8519	0	0	0	0	0	0.000175014	0	0	0.000448134	0.00144283	0.00304765	0.00453649	0.0168819	0.030489	0.0767132	0.156248	0.23252	0.256757	0.295223	0	0	0	0	0	0	0	0.000454497	0.000992616	0.00108956	0.00184461	0.00211648	0.0121313	0.0223875	0.0653882	0.134133	0.252826	0.41809	0.799939
Inner Mongolia	7.68002	0	0	0	0	0	0	0	1.92334e-05	8.11377e-05	7.88272e-05	0.000336126	0.000520683	0.00105554	0.00251157	0.00616707	0.0132805	0.0198651	0.0236181	0.0453022	0	0	0	0	0	0	0	0	6.90348e-05	6.45391e-05	0.000356325	0.000554365	0.000875296	0.00200934	0.00481237	0.0114039	0.0213906	0.0394383	0.125137
Ningxia	1.96756	0	0	0	0	0	0	0	7.90818e-06	3.42132e-05	3.68453e-05	0.000168965	0.000269231	0.000620521	0.00157072	0.0045702	0.00936674	0.0134578	0.01467	0.0280571	0	0	0	0	0	0	0	0	2.8177e-05	2.8608e-05	0.000172429	0.000281836	0.000493584	0.00123805	0.00355394	0.00788917	0.0135866	0.0223894	0.0691828
Qinghai	6.63193	0	0	0	0	0	0	0	2.83056e-05	0.000122458	0.000131879	0.000600792	0.00095731	0.0022064	0.00567807	0.016521	0.0338602	0.0486493	0.0523662	0.100153	0	0	0	0	0	0	0	0	0.000100101	0.000101632	0.000618774	0.00101139	0.00177127	0.00444293	0.0127538	0.0283114	0.0487574	0.079816	0.24663
Shandong	36.2643	0	0	0	0	0	0	0	2.30188e-05	9.95864e-05	0.000107248	0.000490426	0.000781452	0.00180108	0.00454145	0.0132139	0.0270821	0.0389107	0.0421041	0.0805261	0	0	0	0	0	0	0	0	8.22421e-05	8.35e-05	0.000505825	0.000826777	0.00144794	0.00357623	0.0102659	0.0227886	0.0392461	0.0655988	0.202699
Shanxi	15.469	0	0	0	0	5.79068e-05	0	0.000129954	0.000159542	0.000415253	0.00213645	0.0034082	0.00530474	0.014755	0.0262598	0.0785849	0.125783	0.186757	0.171623	0.219984	0	0	0	0	0	0.000144229	0.000158163	0.000434773	0.000445471	0.00152508	0.00245181	0.00435651	0.00899319	0.020769	0.0657137	0.131255	0.214899	0.278205	0.507085
Shannxi	9.50828	0	0	0	0	9.33342e-05	0	0.000204861	0.000276168	0.000561588	0.0028343	0.0045513	0.00680976	0.0158841	0.0289065	0.0748056	0.130214	0.184635	0.143991	0.149392	0	0	0	0	0	0.000184277	0.0002374	0.000693842	0.000548949	0.00188444	0.00309156	0.0055071	0.00930344	0.0236967	0.0612905	0.135276	0.205802	0.216871	0.319066
Shanghai	0.396197	0	0	0	0	1.89199e-05	0	5.72362e-05	7.20226e-05	0.000125111	0.000607664	0.00102006	0.00141173	0.00289596	0.00485574	0.013601	0.02419	0.0378031	0.0311395	0.0345123	0	0	0	0	0	5.60638e-05	7.37721e-05	0.000205355	0.000142332	0.000475875	0.00082784	0.00138262	0.0020502	0.00479774	0.0127762	0.0284518	0.0485097	0.0561824	0.0879551
Sichuan	7.70452	0	0	0	0	3.35591e-06	0	1.01987e-05	1.28334e-05	2.22931e-05	0.000108277	0.000179679	0.000248671	0.00051011	0.000861144	0.00241208	0.00428999	0.00670422	0.00547552	0.00606859	0	0	0	0	0	1.01244e-05	1.33223e-05	3.70844e-05	2.57033e-05	8.59368e-05	0.00014816	0.000247451	0.000366929	0.00084808	0.00225841	0.00502933	0.00857489	0.00998935	0.0156386
Tianjin	0.367101	0	0	0	0	1.61559e-05	0	4.31309e-05	4.42956e-05	8.87629e-05	0.000485427	0.000858883	0.00158952	0.00294801	0.00490753	0.0152691	0.0258739	0.0381619	0.0273062	0.0344225	0	0	0	0	0	4.82258e-05	5.31634e-05	0.000121184	9.85009e-05	0.000358663	0.000650194	0.0014126	0.00190471	0.00447932	0.0143725	0.0304908	0.0460393	0.042455	0.0726019
Tibet	17.4966	0	0	0	0	8.14344e-06	0	2.16267e-05	2.22107e-05	4.45075e-05	0.000243403	0.000426383	0.000789099	0.0014635	0.00248286	0.00772509	0.0130903	0.0193072	0.0134439	0.0169475	0	0	0	0	0	2.38766e-05	2.63211e-05	5.99979e-05	4.87677e-05	0.000177574	0.00032094	0.000697266	0.000940175	0.00223077	0.00715769	0.0151849	0.0229283	0.0215404	0.0368361
Xinjiang	6.27486	0	0	0	0	2.11315e-05	0	4.4371e-05	4.88633e-05	0.000112284	0.000663816	0.00104787	0.00145732	0.00318111	0.00576909	0.0178192	0.0297867	0.0406804	0.0240027	0.028867	0	0	0	0	0	3.97423e-05	4.42166e-05	0.000104577	9.82747e-05	0.000389636	0.000623334	0.000974633	0.00155489	0.00408375	0.0133518	0.0274316	0.0392828	0.0295984	0.0464678
Yunnan	3.92733	0	0	0	0	3.58352e-06	0	1.00232e-05	1.31695e-05	2.41441e-05	0.000124799	0.000192813	0.000242168	0.000466613	0.000789595	0.00221161	0.00380225	0.00520353	0.00323556	0.00320221	0	0	0	0	0	6.90843e-06	9.31272e-06	2.69103e-05	1.92518e-05	6.76096e-05	0.000108052	0.00015998	0.000231609	0.000579423	0.00160816	0.00321633	0.00449831	0.00379059	0.00516989
Zhejiang	7.37672	0	0	0	0	1.06606e-05	0	3.47875e-05	3.90412e-05	7.54662e-05	0.000390435	0.000578126	0.000836899	0.00138889	0.00255596	0.00587628	0.0113782	0.013805	0.0113758	0.0162466	0	0	0	0	0	2.53537e-05	3.34771e-05	8.35843e-05	6.32918e-05	0.000217157	0.00031981	0.000556829	0.000688945	0.00189524	0.00496874	0.0095139	0.0118449	0.0110063	0.0187472
Chongqing	1.64848	0	0	0	0	0	0.000131382	0	0	0.000274919	0.000883493	0.00183399	0.00287875	0.0113029	0.018499	0.051397	0.08794	0.139185	0.144016	0.165484	0	0	0	0	0	0	0	0.000280625	0.000579342	0.000643381	0.00116192	0.00139752	0.00817146	0.0135656	0.0428857	0.0729848	0.150165	0.233518	0.499299

## Sheet: Table S14
age-, gender-, province-specifice COPD death attributable to ozone in 2030 in urban China when outdoor ozone reduced to WHO AQG 2021 (SC2) (persons).
		male																			female
Province	Total deaths	0-1	2–5	6–10	11–15	16–20	21–-25	26–30	31–35	36–40	41–45	46–50	51–55	56–60	61–65	66–70	71–75	76–80	81–85	>85	0-1	2–5	6–10	11–15	16–20	21–-25	26–30	31–35	36–40	41–45	46–50	51–55	56–60	61–65	66–70	71–75	76–80	81–85	>85
Anhui	56.1191	0	0	0	0	0	6.43961e-05	0	0	0.000192769	0.0006432	0.0013852	0.00160215	0.00754599	0.0134948	0.0336274	0.0761016	0.136697	0.13928	0.160801	0	0	0	0	0	0	0	0.000194401	0.0004402	0.000499948	0.000790455	0.000675943	0.0050023	0.0091642	0.0343882	0.0570404	0.116289	0.196558	0.401369
Beijing	8.98757	0	0	0	0	0	0	0	0.000273002	0.00104762	0.00106089	0.00525972	0.00943365	0.0187859	0.0407616	0.204866	0.499652	0.827054	0.867219	1.40961	0	0	0	0	0	0	0	0	0.000760836	0.000730875	0.0050994	0.00971991	0.015481	0.0359052	0.183363	0.469727	0.77406	1.09553	2.51218
Fujian	34.8465	0	0	0	0	0.000445067	0	0.000930303	0.000978592	0.00304242	0.0154824	0.0257876	0.0407105	0.117018	0.210703	0.601812	1.29527	2.41954	1.93277	2.35003	0	0	0	0	0	0.00115759	0.00130816	0.00311177	0.00373208	0.0125919	0.0208921	0.0363956	0.0776455	0.183851	0.729588	1.44365	2.50788	3.10615	5.30137
Gansu	10.6804	0	0	0	0	0	0	0	1.88669e-05	8.94241e-05	8.90069e-05	0.000369469	0.00063877	0.00132765	0.00310569	0.0108032	0.0263481	0.0436129	0.0451735	0.0734265	0	0	0	0	0	0	0	0	9.42713e-05	8.9903e-05	0.000503065	0.000847614	0.00136671	0.00300072	0.0118476	0.028025	0.0505957	0.0936938	0.260725
Guangdong	31.4264	0	0	0	0	2.52532e-05	0	5.34821e-05	5.88968e-05	0.00013534	0.000800123	0.00126407	0.00175801	0.00383746	0.00689509	0.0191597	0.041237	0.0770302	0.0621466	0.075563	0	0	0	0	0	4.79701e-05	5.33706e-05	0.000126228	0.00011862	0.000470302	0.000745389	0.00116548	0.00185935	0.00482751	0.0193558	0.0397669	0.0569474	0.0433347	0.068033
Guangxi	13.2882	0	0	0	0	0	0	0	2.471e-05	0.000104241	0.000101272	0.000426399	0.000660522	0.00133903	0.00327703	0.0114855	0.0280123	0.0463677	0.0477647	0.0776384	0	0	0	0	0	0	0	0	9.05497e-05	8.46529e-05	0.000457291	0.000711446	0.00112331	0.00263789	0.0099496	0.0235777	0.0442252	0.0783758	0.248685
Guizhou	16.5975	0	0	0	0	0	0	0	2.86602e-05	0.000123992	0.000133532	0.000610617	0.000972966	0.00224248	0.00565444	0.0165485	0.0403604	0.0668069	0.0688106	0.111847	0	0	0	0	0	0	0	0	0.000102398	0.000103964	0.00062979	0.0010294	0.0018028	0.00445267	0.0149949	0.0332863	0.0573251	0.0958174	0.296074
Hebei	33.0793	0	0	0	0	0	0	0	1.79261e-05	7.54816e-05	8.26563e-05	0.00039459	0.000579808	0.00117409	0.00290295	0.00886002	0.0216089	0.0357683	0.0375691	0.0610661	0	0	0	0	0	0	0	0	7.21596e-05	7.46008e-05	0.000462081	0.000686748	0.00108492	0.00256432	0.00774621	0.0217804	0.0373173	0.0675949	0.218005
Henan	32.5324	0	0	0	0	0	0	0	1.79153e-05	7.70523e-05	9.77751e-05	0.000453188	0.00087782	0.00200241	0.00490013	0.0160538	0.039154	0.06481	0.0681852	0.11083	0	0	0	0	0	0	0	0	7.07004e-05	8.4765e-05	0.000529977	0.000983778	0.00171875	0.00427173	0.0177267	0.0365863	0.0627058	0.100352	0.230682
Heilongjiang	103.968	0	0	0	0	0	0.000609678	0	0	0.00127576	0.00409985	0.00842602	0.013226	0.0519298	0.0803972	0.21204	0.479864	0.861954	0.99618	1.1501	0	0	0	0	0	0	0	0.00134892	0.00278481	0.00309264	0.00520991	0.00626631	0.0366399	0.065397	0.247283	0.420838	0.865869	1.3603	2.90855
Hubei	54.4709	0	0	0	0	0	0.000162385	0	0	0.000339793	0.00109197	0.00226676	0.00355806	0.0139701	0.0228643	0.0603024	0.136469	0.245132	0.252421	0.291423	0	0	0	0	0	0	0	0.000346845	0.000716051	0.000795202	0.0014361	0.0017273	0.0100997	0.0167667	0.0633992	0.107896	0.221994	0.345217	0.73813
Hunan	98.8044	0	0	0	0	0	0.000202797	0	0	0.000471799	0.00158653	0.00365265	0.00569369	0.0191352	0.0332904	0.106225	0.240397	0.431811	0.445195	0.513983	0	0	0	0	0	0	0	0.00054311	0.00114127	0.0012685	0.00229873	0.00284038	0.014451	0.0265454	0.124604	0.213165	0.419207	0.589534	1.17736
Jilin	17.3851	0	0	0	0	0	0.00051234	0	0	0.00131188	0.00422376	0.00883175	0.0131463	0.0489219	0.0858218	0.256787	0.581129	1.04385	1.0777	1.24422	0	0	0	0	0	0	0	0.0012444	0.00271775	0.00298318	0.00492322	0.00564886	0.0323783	0.0618095	0.246193	0.505025	0.951915	1.51614	2.90086
Jiangsu	40.6368	0	0	0	0	0	2.85727e-05	0	0	9.35938e-05	0.000268865	0.000594807	0.0010259	0.00283835	0.00396856	0.0168979	0.0382414	0.0686909	0.0733187	0.0846473	0	0	0	0	0	0	0	7.82991e-05	0.000173859	0.000164943	0.000299304	0.000418456	0.00181548	0.00261222	0.0154187	0.0300839	0.0483363	0.0558472	0.0831773
Jiangxi	23.3512	0	0	0	0	0	0	0	9.40748e-05	0.00043505	0.000562767	0.0024196	0.00417192	0.010507	0.026623	0.0904699	0.220649	0.365231	0.380036	0.617723	0	0	0	0	0	0	0	0	0.000371368	0.00046624	0.00253696	0.00420028	0.00799185	0.0220567	0.0911542	0.192696	0.347272	0.640668	1.84496
Liaoning	9.47402	0	0	0	0	0	0.000109781	0	0	0.000295182	0.000804911	0.00164325	0.00288135	0.00904548	0.0152216	0.0414913	0.0938982	0.168664	0.169453	0.195635	0	0	0	0	0	0	0	0.000413512	0.00077706	0.000701472	0.00111818	0.00153869	0.00727733	0.0115427	0.0426664	0.0851713	0.15526	0.23742	0.478432
Inner Mongolia	9.29638	0	0	0	0	0	0	0	8.16296e-06	3.71548e-05	4.35951e-05	0.000234028	0.000468141	0.000979948	0.00209858	0.010827	0.0264063	0.0437092	0.0462532	0.0751815	0	0	0	0	0	0	0	0	2.74748e-05	3.07305e-05	0.000221148	0.000447185	0.000708451	0.00155285	0.00973381	0.0212083	0.0342054	0.0538269	0.12175
Ningxia	1.48023	0	0	0	0	0	0	0	7.96618e-06	3.62591e-05	4.25441e-05	0.000226824	0.00045373	0.000949783	0.00204616	0.0105566	0.0257467	0.0426175	0.0446908	0.0726419	0	0	0	0	0	0	0	0	2.67908e-05	2.99655e-05	0.000213666	0.000432056	0.000684482	0.00150829	0.00945448	0.0205997	0.0332238	0.0523083	0.118315
Qinghai	1.71971	0	0	0	0	9.66874e-06	0	2.80086e-05	3.4635e-05	5.9506e-05	0.00030332	0.000484713	0.000696213	0.00141418	0.00226216	0.00662167	0.0142517	0.0266219	0.0210377	0.0255793	0	0	0	0	0	1.79044e-05	2.48834e-05	6.74323e-05	4.59395e-05	0.000160535	0.000257796	0.000440519	0.000655291	0.00148502	0.00608435	0.0123195	0.0170822	0.0144522	0.0211023
Shandong	73.3346	0	0	0	0	8.41781e-06	0	2.3502e-05	3.08794e-05	5.66123e-05	0.000292625	0.000455552	0.000572163	0.00110245	0.00185754	0.00538785	0.0115961	0.0216615	0.0171509	0.0208535	0	0	0	0	0	1.61722e-05	2.18005e-05	6.29953e-05	4.50673e-05	0.00015827	0.000253765	0.000375721	0.000543945	0.00136546	0.0052559	0.0105118	0.0147017	0.012336	0.0168248
Shanxi	44.1608	0	0	0	0	0	0	0	3.14901e-05	0.000153896	0.000189071	0.000865356	0.00152717	0.00370902	0.00936034	0.0346594	0.0845314	0.139921	0.138083	0.224445	0	0	0	0	0	0	0	0	0.000136163	0.000161752	0.000985221	0.00166884	0.00306629	0.00758886	0.0327113	0.0687905	0.12827	0.223236	0.590276
Shannxi	22.682	0	0	0	0	0	0	0	0.000206802	0.000761798	0.000780603	0.00380979	0.00830546	0.0179166	0.0410833	0.174205	0.424871	0.703272	0.739839	1.20256	0	0	0	0	0	0	0	0	0.000772253	0.000756015	0.00508209	0.0116798	0.0196333	0.0434565	0.178206	0.386614	0.967964	1.80162	5.47096
Shanghai	2.21464	0	0	0	0	0	0.000124905	0	0	0.000342233	0.00097432	0.0021633	0.00384196	0.0113031	0.0163705	0.0521596	0.118041	0.212031	0.235862	0.272306	0	0	0	0	0	0	0	0.000351373	0.000794034	0.00073986	0.00137121	0.00188926	0.00857506	0.0144753	0.06314	0.119466	0.232608	0.325451	0.520253
Sichuan	52.2567	0	0	0	0	0	0.000239171	0	0	0.000655313	0.00186565	0.00397405	0.0070578	0.0207641	0.0316952	0.100987	0.228543	0.410519	0.437748	0.505385	0	0	0	0	0	0	0	0.000692936	0.0015659	0.00145906	0.00262642	0.00361871	0.0164247	0.0270717	0.118084	0.223426	0.435024	0.59397	0.949497
Tianjin	2.46448	0	0	0	0	5.62968e-05	0	0.000122287	0.000150129	0.000390754	0.0020104	0.00329576	0.00512973	0.0142682	0.0253751	0.0702696	0.15124	0.282514	0.227424	0.276521	0	0	0	0	0	0.00013682	0.000150038	0.000412438	0.000422587	0.00144673	0.00230133	0.00408914	0.00844124	0.0203618	0.0768905	0.15358	0.25145	0.313896	0.57214
Tibet	11.6369	0	0	0	0	0	0	0	0.000363149	0.00145109	0.00153708	0.00733728	0.0145803	0.0302372	0.0667174	0.293038	0.714696	1.18301	1.2821	2.08396	0	0	0	0	0	0	0	0	0.000737503	0.000764984	0.00547546	0.0114112	0.0184725	0.0459741	0.215794	0.458336	0.795292	1.29829	2.94463
Xinjiang	19.2374	0	0	0	0	9.53387e-07	0	3.37435e-06	3.14305e-06	4.80889e-06	2.30469e-05	3.97306e-05	5.50267e-05	8.71738e-05	0.000159991	0.000437461	0.000941536	0.00175878	0.0013974	0.00169908	0	0	0	0	0	2.66573e-06	3.94736e-06	8.10912e-06	4.99697e-06	1.64898e-05	2.84e-05	4.8319e-05	5.51672e-05	0.000149383	0.000482326	0.000957346	0.00147269	0.0017577	0.00270694
Yunnan	13.6408	0	0	0	0	3.6534e-05	0	0.000118425	0.000132905	0.000256905	0.00132913	0.00202073	0.00292522	0.00485461	0.00893371	0.0268417	0.0577707	0.107915	0.086328	0.104965	0	0	0	0	0	8.80831e-05	0.000116305	0.000290386	0.000219886	0.000754439	0.0011273	0.00196276	0.00242845	0.00658728	0.0278878	0.0533981	0.0664811	0.0618934	0.105424
Zhejiang	31.2059	0	0	0	0	3.23499e-05	0	9.70294e-05	0.000122096	0.000212095	0.00103014	0.00171203	0.0023694	0.00486047	0.00834799	0.0223385	0.0480787	0.0898105	0.0716489	0.0871167	0	0	0	0	0	9.59208e-05	0.000126218	0.000351347	0.000243519	0.000814185	0.00142247	0.00237574	0.00352283	0.00824744	0.0254849	0.0567531	0.0967628	0.11403	0.178517
Chongqing	0.785676	0	0	0	0	0	0	0	1.92001e-05	8.86985e-05	9.80993e-05	0.000448331	0.000750161	0.00161949	0.00408349	0.015655	0.0381814	0.0632	0.0651784	0.105943	0	0	0	0	0	0	0	0	7.29673e-05	7.76461e-05	0.000463392	0.000755624	0.00126531	0.00315654	0.0129441	0.0294337	0.060823	0.103636	0.277782

## Sheet: Table S15
age-, gender-, province-specifice COPD death attributable to ozone in 2050 in urban China when outdoor ozone reduced to WHO AQG 2021 (SC3) (persons).
		male																			female
Province	Total deaths	0-1	2–5	6–10	11–15	16–20	21–-25	26–30	31–35	36–40	41–45	46–50	51–55	56–60	61–65	66–70	71–75	76–80	81–85	>85	0-1	2–5	6–10	11–15	16–20	21–-25	26–30	31–35	36–40	41–45	46–50	51–55	56–60	61–65	66–70	71–75	76–80	81–85	>85
Anhui	89.9115	0	0	0	0	0	5.88735e-05	0	0	0.000176238	0.00058804	0.0012664	0.00146475	0.00689885	0.0123375	0.0545827	0.123525	0.221881	0.226075	0.261006	0	0	0	0	0	0	0	0.000177729	0.000402449	0.000457073	0.000722666	0.000617974	0.00457331	0.00837828	0.0558175	0.0925857	0.188755	0.319046	0.651487
Beijing	16.7782	0	0	0	0	0	0	0	0.000219439	0.000842076	0.000852746	0.00422776	0.00758276	0.0151001	0.0327642	0.386004	0.941432	1.55831	1.63399	2.65595	0	0	0	0	0	0	0	0	0.00061156	0.000587477	0.00409889	0.00781286	0.0124436	0.0288606	0.345487	0.885048	1.45847	2.06416	4.73339
Fujian	54.3652	0	0	0	0	0.000407602	0	0.00085199	0.000896215	0.00278631	0.0141791	0.0236168	0.0372835	0.107167	0.192966	0.888946	1.91326	3.57394	2.85493	3.47126	0	0	0	0	0	0.00106015	0.00119804	0.00284982	0.00341792	0.0115319	0.0191334	0.0333318	0.0711093	0.168375	1.07769	2.13244	3.70443	4.58815	7.83073
Gansu	17.2274	0	0	0	0	0	0	0	1.70723e-05	8.09182e-05	8.05407e-05	0.000334326	0.000578012	0.00120137	0.00281029	0.0190084	0.04636	0.0767378	0.0794837	0.129195	0	0	0	0	0	0	0	0	8.53044e-05	8.13516e-05	0.000455214	0.000766991	0.00123671	0.0027153	0.020846	0.0493105	0.0890242	0.164856	0.458751
Guangdong	67.0981	0	0	0	0	2.35201e-05	0	4.98115e-05	5.48546e-05	0.000126051	0.000745209	0.00117732	0.00163735	0.00357409	0.00642187	0.0313589	0.067493	0.126076	0.101716	0.123675	0	0	0	0	0	4.46778e-05	4.97077e-05	0.000117565	0.000110479	0.000438024	0.000694232	0.00108549	0.00173174	0.00449619	0.0316799	0.065087	0.0932064	0.0709264	0.11135
Guangxi	21.2382	0	0	0	0	0	0	0	2.11251e-05	8.91177e-05	8.65798e-05	0.000364538	0.000564694	0.00114476	0.00280161	0.0248904	0.0607056	0.100484	0.103511	0.168251	0	0	0	0	0	0	0	0	7.74128e-05	7.23715e-05	0.000390948	0.00060823	0.000960344	0.00225519	0.0215618	0.0510954	0.0958406	0.169849	0.538926
Guizhou	26.2645	0	0	0	0	0	0	0	2.72468e-05	0.000117878	0.000126946	0.000580505	0.000924985	0.00213189	0.00537559	0.0262292	0.063971	0.105889	0.109064	0.177277	0	0	0	0	0	0	0	0	9.73478e-05	9.88368e-05	0.000598732	0.000978634	0.00171389	0.00423309	0.0237669	0.0527587	0.09086	0.15187	0.469277
Hebei	47.358	0	0	0	0	0	0	0	1.64963e-05	6.94611e-05	7.60636e-05	0.000363117	0.000533562	0.00108044	0.00267141	0.0160189	0.0390688	0.0646689	0.0679248	0.110407	0	0	0	0	0	0	0	0	6.64041e-05	6.86506e-05	0.000425225	0.000631972	0.000998388	0.00235978	0.0140051	0.0393789	0.0674696	0.122211	0.394152
Henan	49.5576	0	0	0	0	0	0	0	1.71233e-05	7.36462e-05	9.34528e-05	0.000433155	0.000839015	0.00191389	0.00468352	0.0230481	0.0562125	0.0930462	0.0978919	0.159117	0	0	0	0	0	0	0	0	6.75751e-05	8.10179e-05	0.000506549	0.000940289	0.00164277	0.00408289	0.0254499	0.0525262	0.0900252	0.144073	0.331185
Heilongjiang	144.659	0	0	0	0	0	0.000597201	0	0	0.00124965	0.00401595	0.00825359	0.0129554	0.0508671	0.0787519	0.297664	0.673639	1.21002	1.39845	1.61453	0	0	0	0	0	0	0	0.00132132	0.00272782	0.00302935	0.00510329	0.00613807	0.0358901	0.0640586	0.347139	0.590778	1.21552	1.90961	4.08305
Hubei	75.8097	0	0	0	0	0	0.000159062	0	0	0.000332839	0.00106963	0.00222038	0.00348524	0.0136842	0.0223964	0.0846532	0.191577	0.34412	0.354352	0.409104	0	0	0	0	0	0	0	0.000339747	0.000701397	0.000778929	0.00140671	0.00169195	0.00989303	0.0164236	0.0890006	0.151465	0.311638	0.48462	1.0362
Hunan	151.365	0	0	0	0	0	0.00019287	0	0	0.000448703	0.00150887	0.00347384	0.00541496	0.0181985	0.0316607	0.149083	0.337387	0.60603	0.624813	0.721354	0	0	0	0	0	0	0	0.000516522	0.0010854	0.00120641	0.0021862	0.00270133	0.0137435	0.0252459	0.174876	0.299168	0.588339	0.827387	1.65237
Jilin	28.1865	0	0	0	0	0	0.000466017	0	0	0.00119326	0.00384188	0.00803325	0.0119577	0.0444987	0.0780624	0.399258	0.903553	1.623	1.67563	1.93454	0	0	0	0	0	0	0	0.00113189	0.00247203	0.00271347	0.0044781	0.00513813	0.0294509	0.0562211	0.382787	0.785224	1.48006	2.35733	4.51033
Jiangsu	62.9706	0	0	0	0	0	2.36689e-05	0	0	7.7531e-05	0.000222721	0.000492724	0.000849835	0.00235122	0.00328746	0.030031	0.0679626	0.122077	0.130302	0.150435	0	0	0	0	0	0	0	6.48612e-05	0.000144021	0.000136635	0.000247936	0.000346639	0.0015039	0.0021639	0.0274021	0.0534652	0.0859033	0.0992516	0.147823
Jiangxi	36.8852	0	0	0	0	0	0	0	8.47577e-05	0.000391962	0.00050703	0.00217997	0.00375873	0.00946637	0.0239863	0.14029	0.342155	0.566356	0.589313	0.95789	0	0	0	0	0	0	0	0	0.000334588	0.000420064	0.0022857	0.00378429	0.00720034	0.0198722	0.141351	0.298809	0.538508	0.993471	2.86095
Liaoning	15.8905	0	0	0	0	0	0.000102232	0	0	0.000274886	0.000749567	0.00153027	0.00268324	0.00842353	0.014175	0.0680646	0.154036	0.276686	0.27798	0.320931	0	0	0	0	0	0	0	0.00038508	0.000723631	0.000653241	0.0010413	0.0014329	0.00677695	0.0107491	0.0699924	0.13972	0.254697	0.389478	0.784846
Inner Mongolia	14.861	0	0	0	0	0	0	0	6.5267e-06	2.97071e-05	3.48564e-05	0.000187117	0.000374302	0.000783517	0.00167792	0.0174417	0.0425389	0.070413	0.0745112	0.121113	0	0	0	0	0	0	0	0	2.19674e-05	2.45706e-05	0.000176818	0.000357547	0.000566441	0.00124158	0.0156806	0.0341653	0.0551029	0.0867119	0.196132
Ningxia	2.63439	0	0	0	0	0	0	0	6.36935e-06	2.8991e-05	3.40161e-05	0.000181357	0.00036278	0.000759399	0.00163601	0.0170061	0.0414764	0.0686543	0.0719942	0.117022	0	0	0	0	0	0	0	0	2.14206e-05	2.39589e-05	0.000170836	0.00034545	0.000547277	0.00120595	0.0152306	0.0331849	0.0535216	0.0842655	0.190598
Qinghai	3.39909	0	0	0	0	8.7615e-06	0	2.53805e-05	3.13851e-05	5.39224e-05	0.000274859	0.000439232	0.000630886	0.00128149	0.0020499	0.0126015	0.0271219	0.0506634	0.0400361	0.0486793	0	0	0	0	0	1.62244e-05	2.25485e-05	6.1105e-05	4.1629e-05	0.000145471	0.000233607	0.000399185	0.000593804	0.00134568	0.0115789	0.0234449	0.0325086	0.0275035	0.0401591
Shandong	104.671	0	0	0	0	7.53365e-06	0	2.10335e-05	2.7636e-05	5.06661e-05	0.000261889	0.000407704	0.000512066	0.000986657	0.00166244	0.0110349	0.0237502	0.0443652	0.0351271	0.0427105	0	0	0	0	0	1.44736e-05	1.95107e-05	5.63786e-05	4.03337e-05	0.000141646	0.000227111	0.000336257	0.000486812	0.00122204	0.0107647	0.0215295	0.0301108	0.0252656	0.0344591
Shanxi	64.0542	0	0	0	0	0	0	0	2.92179e-05	0.000142791	0.000175428	0.000802915	0.00141697	0.00344139	0.00868493	0.0505794	0.123359	0.204191	0.201509	0.327539	0	0	0	0	0	0	0	0	0.000126338	0.00015008	0.00091413	0.00154843	0.00284503	0.00704127	0.0477366	0.100388	0.187187	0.325774	0.861405
Shannxi	38.3018	0	0	0	0	0	0	0	0.000165587	0.000609975	0.000625032	0.00305052	0.00665022	0.0143459	0.0328956	0.307939	0.751039	1.24317	1.3078	2.12575	0	0	0	0	0	0	0	0	0.000618346	0.000605345	0.00406925	0.00935204	0.0157205	0.0347958	0.315012	0.683412	1.71106	3.18469	9.67094
Shanghai	3.56776	0	0	0	0	0	0.000113921	0	0	0.000312137	0.000888639	0.00197306	0.0035041	0.0103091	0.0149309	0.0851016	0.192592	0.345942	0.384824	0.444283	0	0	0	0	0	0	0	0.000320473	0.000724208	0.000674798	0.00125063	0.00172312	0.00782097	0.0132024	0.103017	0.194917	0.379515	0.530993	0.848825
Sichuan	77.7908	0	0	0	0	0	0.000218138	0	0	0.000597686	0.00170158	0.00362458	0.00643714	0.0189381	0.028908	0.164767	0.372882	0.669787	0.714213	0.824568	0	0	0	0	0	0	0	0.000631999	0.0014282	0.00133076	0.00239546	0.00330048	0.0149803	0.024691	0.192662	0.364533	0.709768	0.969099	1.54916
Tianjin	3.64317	0	0	0	0	5.21094e-05	0	0.000113191	0.000138962	0.000361689	0.00186086	0.00305061	0.00474817	0.0132069	0.0234876	0.105325	0.226688	0.423451	0.340878	0.414468	0	0	0	0	0	0.000126643	0.000138878	0.00038176	0.000391154	0.00133912	0.00213016	0.00378498	0.00781337	0.0188473	0.115249	0.230196	0.37689	0.470489	0.857562
Tibet	20.0439	0	0	0	0	0	0	0	0.000307292	0.00122789	0.00130065	0.0062087	0.0123376	0.0255862	0.0564553	0.508052	1.2391	2.05103	2.22282	3.61305	0	0	0	0	0	0	0	0	0.000624064	0.000647318	0.00463326	0.00965603	0.0156312	0.0389026	0.374131	0.794636	1.37883	2.25089	5.10522
Xinjiang	36.3444	0	0	0	0	8.85693e-07	0	3.13476e-06	2.91989e-06	4.46745e-06	2.14105e-05	3.69096e-05	5.11197e-05	8.09842e-05	0.000148631	0.000919119	0.0019782	0.00369525	0.00293599	0.00356982	0	0	0	0	0	2.47646e-06	3.66708e-06	7.53334e-06	4.64216e-06	1.5319e-05	2.63835e-05	4.48882e-05	5.12502e-05	0.000138776	0.00101338	0.00201142	0.00309418	0.00369299	0.00568736
Yunnan	24.1336	0	0	0	0	3.31782e-05	0	0.000107547	0.000120697	0.000233307	0.00120705	0.00183511	0.00265652	0.00440869	0.00811311	0.0519419	0.111793	0.208829	0.167055	0.20312	0	0	0	0	0	7.99923e-05	0.000105622	0.000263713	0.000199689	0.00068514	0.00102375	0.00178247	0.00220539	0.00598221	0.0539662	0.103332	0.128649	0.119771	0.204009
Zhejiang	54.1291	0	0	0	0	3.00889e-05	0	9.02477e-05	0.000113562	0.000197271	0.000958139	0.00159237	0.0022038	0.00452076	0.00776452	0.0402281	0.086582	0.161734	0.129028	0.156883	0	0	0	0	0	8.92166e-05	0.000117396	0.00032679	0.000226499	0.000757279	0.00132305	0.00220969	0.00327661	0.007671	0.0458941	0.102203	0.174254	0.205349	0.321479
Chongqing	1.36198	0	0	0	0	0	0	0	1.61649e-05	7.46765e-05	8.25913e-05	0.000377456	0.000631572	0.00136347	0.00343795	0.0273711	0.066756	0.110499	0.113957	0.18523	0	0	0	0	0	0	0	0	6.14323e-05	6.53714e-05	0.000390136	0.000636171	0.00106528	0.00265754	0.0226313	0.0514617	0.106343	0.181196	0.485673
